# Supplementary material for: The Effects of a Low Linoleic Acid/α-Linolenic Acid Ratio on Lipid Metabolism and Endogenous Fatty Acid Distribution in Obese Mice
Source: Int J Mol Sci. 2023 Jul 28;24(15):12117. doi: 10.3390/ijms241512117 (PMC10419107; doi:10.3390/ijms241512117)
Supplement: Supplementary file 1 [file ijms-24-12117-s001.zip]

Archive with 1 entries (1 files):
- ijms-2504159-supplementary.pdf
